# Supplementary material for: From Living Room to Operating Room for Patients with Pulmonary Surgeries: A Systematic Review of Literature
Source: J Clin Med. 2025 Dec 4;14(23):8605. doi: 10.3390/jcm14238605 (PMC12692991; doi:10.3390/jcm14238605)
Supplement: Supplementary file 1 [file jcm-14-08605-s001.zip]

Archive with 2 entries (2 files):
- jcm-3971781 Supplementary Material- PRISMA abstract checklist.pdf
- jcm-3971781 Supplementary Material-PRISMA checklist.pdf
